# Supplementary material for: Mg6.75(OH)3(H0.166AsO4)3(HAsO4), a member of the M 1- xM′6(OH)3(H2x/3AsO4)3(HAsO4) family (M,M′ = Co; Ni)
Source: Acta Crystallogr Sect E Struct Rep Online. 2013 Apr 24;69(Pt 5):i29. doi: 10.1107/S1600536813010714 (PMC3647786; doi:10.1107/S1600536813010714)
Supplement: Supplementary file 2 [file e-69-00i29-Isup2.hkl]

# 
# h,k,l, Fc-squared, Fo-squared, sigma(Fo-squared) and status flag 
# 
data_I
_shelx_title ' mw_mghgdesclo2_0m in P6(3)mc' 
_shelx_refln_list_code          4 
_shelx_F_calc_maximum      230.52 
_exptl_crystal_F_000       739.00 
_reflns_d_resolution_high  0.6015 
 
loop_ 
 _symmetry_equiv_pos_as_xyz 
 'x, y, z' 
 '-y, x-y, z' 
 '-x+y, -x, z' 
 '-x, -y, z+1/2' 
 'y, -x+y, z+1/2' 
 'x-y, x, z+1/2' 
 '-y, -x, z' 
 '-x+y, y, z' 
 'x, x-y, z' 
 'y, x, z+1/2' 
 'x-y, -y, z+1/2' 
 '-x, -x+y, z+1/2' 
 
_cell_length_a    12.7651 
_cell_length_b    12.7651 
_cell_length_c     5.0844 
_cell_angle_alpha  90.000 
_cell_angle_beta   90.000 
_cell_angle_gamma 120.000 
 
_shelx_F_squared_multiplier     1.000 
 
loop_ 
 _refln_index_h 
 _refln_index_k 
 _refln_index_l 
 _refln_F_squared_calc 
 _refln_F_squared_meas 
 _refln_F_squared_sigma 
 _refln_observed_status 
  -2   8  -5     2456.05     2132.52    200.94 o 
  -3   9  -5     2723.22     3085.73    240.40 o 
  -2   9  -5     1750.61     1874.05    193.43 o 
  -1   9  -5      103.84       60.71    105.45 o 
  -3  10  -5      629.05      711.09    142.75 o 
  -2  10  -5       99.13      183.73    119.29 o 
  -1  10  -5      861.04      779.32    152.88 o 
   0  10  -5      927.33     1000.40    171.00 o 
  -4  11  -5     2334.46     2353.99    229.70 o 
  -3  11  -5      865.79      906.10    161.94 o 
  -2  11  -5      218.34       91.07    128.88 o 
  -4  12  -5     1913.04     2004.58    150.90 o 
  -3  12  -5       51.46       39.94    124.62 o 
  -2  12  -5     1163.23     1333.42    190.18 o 
  -1  12  -5      673.54      740.91    165.65 o 
   0  12  -5      958.85      919.43    181.65 o 
  -6  13  -5      490.31      530.40    111.43 o 
  -5  13  -5      432.14      425.42     85.80 o 
  -4  13  -5      427.54      392.83     88.01 o 
  -3  13  -5      190.62      100.41    132.88 o 
  -2  13  -5     3016.25     3005.39    324.34 o 
  -1  13  -5      811.38      915.47    105.15 o 
   0  13  -5      358.82      318.69    111.10 o 
  -6  14  -5      145.06       81.98     71.18 o 
  -5  14  -5      826.65      725.49    100.98 o 
  -4  14  -5     1295.73     1172.79    116.84 o 
  -3  14  -5      979.76      883.44    107.04 o 
  -2  14  -5       24.34       48.89     70.18 o 
  -1  14  -5       41.68       19.39     85.55 o 
   0  14  -5      292.10      229.68    126.49 o 
  -7  15  -5       26.32       95.22     72.76 o 
  -6  15  -5     1507.42     1256.45    105.05 o 
  -5  15  -5      627.68      658.08     91.41 o 
  -4  15  -5      237.65      183.24     77.37 o 
  -3  15  -5       53.18       51.92     72.40 o 
  -2  15  -5      637.05      619.20     91.72 o 
  -1  15  -5      124.97      179.62     71.23 o 
  -7  16  -5     1933.12     1815.25    121.45 o 
  -6  16  -5      119.66       57.39     77.69 o 
  -5  16  -5       23.36       20.67     75.79 o 
  -4  16  -5      483.25      686.08    113.36 o 
  -3  16  -5     1361.64     1361.48     99.02 o 
  -8  17  -5       55.07      114.75     85.01 o 
  -7  17  -5       88.54      -31.02     76.26 o 
   0   0  -4    32726.30    32941.41   1136.54 o 
   0   1  -4     1930.94     1943.45     39.02 o 
  -1   2  -4     1083.30     1085.14     32.31 o 
   0   2  -4     2794.94     2868.15     71.43 o 
  -1   3  -4      631.72      648.92     21.62 o 
   0   3  -4      239.19      232.09     28.97 o 
  -2   4  -4    11501.37    11417.72    261.05 o 
  -1   4  -4      640.93      708.74     26.31 o 
   0   4  -4     7009.44     7129.20    150.89 o 
  -2   5  -4     4443.14     4390.28     80.11 o 
  -1   5  -4     1919.94     1984.50     46.05 o 
   0   5  -4     1690.38     1701.66     58.29 o 
  -3   6  -4      117.44      207.67     29.84 o 
  -2   6  -4     3801.86     3764.83     73.53 o 
  -1   6  -4      399.40      422.24     27.95 o 
   0   6  -4     5295.93     5518.80    140.23 o 
  -3   7  -4     1503.12     1565.30     38.17 o 
  -2   7  -4     1389.31     1467.94     42.53 o 
  -1   7  -4     1434.69     1501.68     44.75 o 
   0   7  -4     3259.28     3115.74    101.51 o 
  -4   8  -4    13718.77    13469.06    298.29 o 
  -3   8  -4      212.96      259.81     24.87 o 
  -2   8  -4      749.02      823.89     34.69 o 
  -1   8  -4     2152.72     2197.21     60.06 o 
   0   8  -4     1333.09     1159.91     65.34 o 
  -4   9  -4     3240.98     3071.57     70.19 o 
  -3   9  -4      386.18      416.25     29.51 o 
  -2   9  -4     2633.49     2471.40     55.53 o 
  -1   9  -4     2009.52     1973.78     57.34 o 
   0   9  -4     1040.69      994.77     66.14 o 
  -5  10  -4      365.10      362.12     51.13 o 
  -4  10  -4       97.83       55.05     27.21 o 
  -3  10  -4      534.09      572.57     35.00 o 
  -2  10  -4      866.35      895.76     39.67 o 
  -1  10  -4      154.32      158.07     33.28 o 
   0  10  -4     2059.25     2013.92     88.29 o 
  -5  11  -4     1315.30     1341.30     46.65 o 
  -4  11  -4      680.11      701.46     40.55 o 
  -3  11  -4      614.27      641.27     48.93 o 
  -2  11  -4     4889.61     4791.15     88.65 o 
  -1  11  -4      339.57      391.31     39.73 o 
   0  11  -4     1239.98     1200.06     68.69 o 
  -6  12  -4     1225.71     1400.77     70.97 o 
  -5  12  -4      982.02     1060.63     46.09 o 
  -4  12  -4     1610.54     1680.02     56.21 o 
  -3  12  -4     3946.98     3860.52     84.28 o 
  -2  12  -4       84.71       67.93     33.05 o 
  -1  12  -4     1204.60     1195.19     55.44 o 
   0  12  -4     1318.22     1399.77    113.70 o 
  -6  13  -4     2873.92     2772.72     73.13 o 
  -5  13  -4      151.12      136.54     36.73 o 
  -4  13  -4     1315.41     1267.49     53.91 o 
  -3  13  -4      684.14      764.64     53.60 o 
  -2  13  -4      449.45      451.24     43.01 o 
  -1  13  -4      243.08      282.81     49.62 o 
   0  13  -4     1993.14     1922.20    130.94 o 
  -7  14  -4     2512.36     2465.71    106.64 o 
  -6  14  -4      442.76      475.53     45.31 o 
  -5  14  -4      589.13      591.28     51.83 o 
  -4  14  -4      190.38      243.02     44.87 o 
  -3  14  -4      265.82      235.60     46.06 o 
  -2  14  -4      274.23      287.83     51.66 o 
  -1  14  -4      632.90      570.77     62.33 o 
   0  14  -4     1792.46     1815.11    218.32 o 
  -7  15  -4      252.99      267.02     45.48 o 
  -6  15  -4      341.36      420.04     49.84 o 
  -5  15  -4      738.90      733.10     59.64 o 
  -4  15  -4     1243.42     1267.65     65.77 o 
  -3  15  -4      254.79      230.60     48.82 o 
  -2  15  -4      932.37      881.00     65.38 o 
  -1  15  -4      390.71      488.87     69.06 o 
   0  15  -4      171.20       52.09     83.29 o 
  -8  16  -4      624.26      807.83     81.56 o 
  -7  16  -4     1434.71     1347.10     64.91 o 
  -6  16  -4      366.66      367.85     52.59 o 
  -5  16  -4     3453.08     3506.32    102.24 o 
  -4  16  -4      241.03      208.57     57.27 o 
  -3  16  -4      463.36      464.38     55.12 o 
  -2  16  -4      224.24      242.12     55.65 o 
  -1  16  -4      245.76      367.26     75.13 o 
   0  16  -4      464.41      438.75    128.43 o 
  -8  17  -4      692.04      787.24     58.31 o 
  -7  17  -4      109.59       84.30     52.18 o 
  -6  17  -4      773.07      781.38     61.73 o 
  -5  17  -4       34.65       93.72     48.76 o 
  -4  17  -4      238.91      158.86     51.77 o 
  -3  17  -4      192.89      225.01     57.40 o 
  -2  17  -4      789.79      723.65     96.63 o 
  -9  18  -4     1581.49     1528.48    123.40 o 
  -8  18  -4      541.16      643.54     58.01 o 
  -7  18  -4      471.50      599.65     60.98 o 
  -6  18  -4       85.67       61.69     51.73 o 
  -5  18  -4      174.10      218.00     65.51 o 
   0   1  -3     1957.59     2004.87     32.02 o 
   0   2  -3     3550.99     3610.15     50.25 o 
  -1   3  -3    13642.66    13788.58    111.20 o 
   0   3  -3     1172.85     1238.03     24.79 o 
  -1   4  -3      877.60      921.77     16.75 o 
   0   4  -3    26972.34    27132.78    318.15 o 
  -2   5  -3     4109.01     4167.26     39.88 o 
  -1   5  -3      135.39      144.02     10.43 o 
   0   5  -3    13451.98    13211.15    174.01 o 
  -2   6  -3     2174.55     2146.37     29.63 o 
  -1   6  -3     5708.23     5587.60     62.12 o 
   0   6  -3      167.04      165.21     21.05 o 
  -3   7  -3     5787.82     5795.65     63.01 o 
  -2   7  -3     4039.17     3982.22     49.53 o 
  -1   7  -3      525.85      533.70     18.50 o 
   0   7  -3      610.22      613.70     29.97 o 
  -3   8  -3      972.46     1006.81     22.24 o 
  -2   8  -3      693.37      738.52     20.16 o 
  -1   8  -3      650.37      663.86     21.98 o 
   0   8  -3     4694.24     4793.75     89.19 o 
  -4   9  -3      256.74      297.66     18.20 o 
  -3   9  -3     2352.19     2395.68     38.82 o 
  -2   9  -3    14179.69    13859.80    144.77 o 
  -1   9  -3      844.73      945.68     27.96 o 
   0   9  -3     2261.89     2219.40     64.25 o 
  -4  10  -3      311.93      333.14     20.14 o 
  -3  10  -3     1127.07     1132.80     28.31 o 
  -2  10  -3       73.27       74.37     18.58 o 
  -1  10  -3      984.27      969.47     30.51 o 
   0  10  -3     3333.26     3075.78     80.79 o 
  -5  11  -3     7207.71     7097.54     84.27 o 
  -4  11  -3     1540.73     1485.50     34.34 o 
  -3  11  -3      418.74      461.09     23.53 o 
  -2  11  -3      265.05      283.76     23.67 o 
  -1  11  -3     1845.82     1862.64     44.43 o 
   0  11  -3     6432.76     6286.94    131.10 o 
  -5  12  -3     1346.03     1425.30     34.87 o 
  -4  12  -3     1273.41     1347.33     37.07 o 
  -3  12  -3        3.61       21.66     21.22 o 
  -2  12  -3       97.70       96.32     23.85 o 
  -1  12  -3      740.13      755.93     33.15 o 
   0  12  -3       74.95      116.41     41.06 o 
  -6  13  -3      681.91      743.86     30.37 o 
  -5  13  -3      450.59      469.79     28.91 o 
  -4  13  -3     3363.12     3369.85     62.32 o 
  -3  13  -3     2846.69     2845.41     56.44 o 
  -2  13  -3     3953.89     3929.31     71.23 o 
  -1  13  -3      304.98      423.20     35.09 o 
   0  13  -3      671.13      565.20     55.71 o 
  -6  14  -3      374.75      403.59     30.67 o 
  -5  14  -3     1183.72     1221.02     41.80 o 
  -4  14  -3     1035.32     1061.45     41.81 o 
  -3  14  -3      516.96      597.51     37.92 o 
  -2  14  -3     1168.48     1123.88     47.18 o 
  -1  14  -3      293.73      380.20     40.45 o 
   0  14  -3       52.55       99.11     47.81 o 
  -7  15  -3     2280.70     2230.63     58.28 o 
  -6  15  -3     2725.39     2640.88     64.76 o 
  -5  15  -3      824.24      919.28     43.97 o 
  -4  15  -3      632.76      622.40     44.44 o 
  -3  15  -3      107.39      229.32     39.38 o 
  -2  15  -3     4584.79     4591.12     92.44 o 
  -1  15  -3      226.06      186.02     39.13 o 
   0  15  -3      630.15      569.32     65.89 o 
  -7  16  -3     1909.75     1902.93     66.67 o 
  -6  16  -3      899.43      835.58     49.51 o 
  -5  16  -3       38.89       44.54     37.94 o 
  -4  16  -3      344.23      331.32     42.66 o 
  -3  16  -3      781.62      884.78     56.71 o 
  -2  16  -3      171.39      191.06     42.16 o 
  -1  16  -3      218.04      214.66     40.95 o 
   0  16  -3     1033.58      935.31     73.26 o 
  -8  17  -3      489.94      552.91     52.84 o 
  -7  17  -3      940.88      929.50     58.62 o 
  -6  17  -3     1966.04     1842.04     68.99 o 
  -5  17  -3      178.70      213.90     43.06 o 
  -4  17  -3      284.99      210.02     43.03 o 
  -3  17  -3      375.51      383.03     46.53 o 
  -2  17  -3      192.82      203.29     44.24 o 
  -1  17  -3       11.59       36.55     44.52 o 
   0  17  -3      918.81      968.25     91.78 o 
  -8  18  -3      672.27      759.88     58.07 o 
  -7  18  -3      387.72      473.34     53.31 o 
  -6  18  -3       60.68       31.24     43.35 o 
  -5  18  -3      374.36      426.64     50.41 o 
  -4  18  -3     2669.05     2575.59     82.21 o 
  -3  18  -3       73.48      200.52     50.51 o 
  -2  18  -3      182.38      229.98     64.27 o 
  -9  19  -3     1088.97     1060.84     64.74 o 
  -8  19  -3      181.15      188.83     50.41 o 
  -7  19  -3      686.07      642.32     58.93 o 
  -6  19  -3      203.23      190.21     58.12 o 
  -5  19  -3      115.64      220.04     61.79 o 
   0   0  -2    23775.15    24298.42    821.46 o 
   0   1  -2     3855.28     3974.63     53.67 o 
  -1   2  -2    12634.88    12724.28    149.45 o 
   0   2  -2      987.81     1092.38     21.59 o 
  -1   3  -2     2209.45     2436.00     22.62 o 
   0   3  -2     6109.08     6327.76     79.20 o 
  -2   4  -2     1318.32     1374.03     31.09 o 
  -1   4  -2      476.08      500.15      9.70 o 
   0   4  -2    11959.12    12512.01    134.03 o 
  -2   5  -2    16597.07    16790.80    130.08 o 
  -1   5  -2     2017.62     2067.48     24.70 o 
   0   5  -2     1429.79     1463.91     28.09 o 
  -3   6  -2     8598.84     8588.57    100.16 o 
  -2   6  -2     2420.76     2528.44     26.77 o 
  -1   6  -2     1402.46     1434.51     21.05 o 
   0   6  -2      411.26      406.67     20.94 o 
  -3   7  -2     1438.49     1488.61     22.38 o 
  -2   7  -2    10404.33    10328.72     95.47 o 
  -1   7  -2     6827.24     6840.50     66.88 o 
   0   7  -2    10287.10    10198.37    135.63 o 
  -4   8  -2    12716.80    12624.57    155.75 o 
  -3   8  -2      311.52      374.29     14.32 o 
  -2   8  -2      456.96      503.22     16.53 o 
  -1   8  -2      607.46      664.07     18.50 o 
   0   8  -2      674.34      694.22     26.87 o 
  -4   9  -2     7093.85     6975.65     64.81 o 
  -3   9  -2     5172.78     4967.70     50.39 o 
  -2   9  -2     3851.92     3761.07     44.86 o 
  -1   9  -2     1188.34     1241.90     24.64 o 
   0   9  -2     3415.19     3313.70     61.03 o 
  -5  10  -2     2558.38     2406.77     47.19 o 
  -4  10  -2     1819.48     1759.20     28.82 o 
  -3  10  -2       35.68      120.94     14.83 o 
  -2  10  -2      304.40      317.35     16.75 o 
  -1  10  -2     1141.86     1125.15     24.74 o 
   0  10  -2     1624.91     1701.61     44.85 o 
  -5  11  -2     1145.35     1215.50     24.87 o 
  -4  11  -2     2812.52     2818.02     39.28 o 
  -3  11  -2     1364.45     1392.42     28.01 o 
  -2  11  -2    13157.88    12912.15    122.13 o 
  -1  11  -2     1905.85     1999.15     36.01 o 
   0  11  -2     1541.25     1476.01     45.37 o 
  -6  12  -2      444.51      567.49     29.45 o 
  -5  12  -2      383.73      387.98     19.73 o 
  -4  12  -2     1780.58     1695.25     31.71 o 
  -3  12  -2      153.88      222.61     19.25 o 
  -2  12  -2      647.45      695.45     24.62 o 
  -1  12  -2      386.63      632.78     24.53 o 
   0  12  -2      185.36      178.33     29.84 o 
  -6  13  -2     6483.96     6345.99     71.27 o 
  -5  13  -2     1651.69     1691.22     34.77 o 
  -4  13  -2      706.11      695.60     25.43 o 
  -3  13  -2      295.15      397.16     22.88 o 
  -2  13  -2     4126.19     3908.89     57.00 o 
  -1  13  -2       46.91       19.85     20.45 o 
   0  13  -2     4893.06     4739.60     96.07 o 
  -7  14  -2      269.68      312.77     33.08 o 
  -6  14  -2       30.48       24.38     19.27 o 
  -5  14  -2      297.09      315.03     22.72 o 
  -4  14  -2     1322.34     1261.05     33.51 o 
  -3  14  -2       52.92       65.26     21.77 o 
  -2  14  -2      342.10      337.93     25.36 o 
  -1  14  -2      602.88      609.72     32.89 o 
   0  14  -2     5589.09     5530.18    114.36 o 
  -7  15  -2      124.42      155.89     24.92 o 
  -6  15  -2     2854.94     2879.65     53.52 o 
  -5  15  -2     2224.56     2171.17     46.55 o 
  -4  15  -2     2510.41     2505.81     52.15 o 
  -3  15  -2      282.56      325.89     30.45 o 
  -2  15  -2      565.19      528.83     34.46 o 
  -1  15  -2      131.40      344.26     36.30 o 
   0  15  -2     2469.48     2217.19     89.42 o 
  -8  16  -2       97.67      196.36     39.85 o 
  -7  16  -2      649.01      706.71     35.52 o 
  -6  16  -2      303.92      300.43     30.71 o 
  -5  16  -2      608.64      646.51     35.88 o 
  -4  16  -2      721.33      727.76     39.15 o 
  -3  16  -2      180.76      261.35     35.84 o 
  -2  16  -2      752.17      785.43     45.13 o 
  -1  16  -2      111.58      136.45     37.23 o 
   0  16  -2      436.04      350.63     59.42 o 
  -8  17  -2     1009.38      953.98     43.81 o 
  -7  17  -2     1175.30     1182.04     46.74 o 
  -6  17  -2      254.23      224.17     34.64 o 
  -5  17  -2      181.04      297.52     37.45 o 
  -4  17  -2     1641.09     1500.44     53.88 o 
  -3  17  -2      464.00      518.50     41.11 o 
  -2  17  -2     2128.71     2095.23     69.96 o 
  -1  17  -2       66.43       50.76     38.90 o 
   0  17  -2      201.77      223.99     65.30 o 
  -9  18  -2      600.42      672.24     60.09 o 
  -8  18  -2     1851.56     1925.36     60.56 o 
  -7  18  -2      192.59      206.51     36.13 o 
  -6  18  -2     1351.06     1252.96     51.88 o 
  -5  18  -2       33.13      102.81     36.46 o 
  -4  18  -2      600.88      639.50     44.34 o 
  -3  18  -2        3.43        0.36     40.22 o 
  -2  18  -2     1194.62     1236.57     63.91 o 
  -1  18  -2      110.00      156.75     50.73 o 
  -9  19  -2      197.68      216.41     37.84 o 
  -8  19  -2     1153.75     1150.01     51.67 o 
  -7  19  -2      243.56      190.12     39.68 o 
  -6  19  -2     1176.35     1110.84     54.02 o 
  -5  19  -2      531.95      586.07     47.34 o 
  -4  19  -2       34.93       43.15     45.16 o 
  -3  19  -2      281.26      359.44     61.92 o 
 -10  20  -2      713.50      806.26     77.67 o 
  -9  20  -2      305.84      304.31     45.66 o 
  -8  20  -2        6.16      -27.07     42.61 o 
  -7  20  -2      525.08      455.95     58.73 o 
  -6  20  -2      619.27      639.84     67.61 o 
   0   1  -1     2734.98     2558.55     33.69 o 
   0   2  -1    25664.96    26434.22    288.31 o 
  -1   3  -1    13520.30    13723.06    108.12 o 
   0   3  -1     4660.87     5041.01     57.74 o 
  -1   4  -1     3470.84     3640.29     30.24 o 
   0   4  -1    22153.13    21601.50    235.72 o 
  -2   5  -1     2181.44     2705.67     28.57 o 
  -1   5  -1     2060.09     2063.55     22.31 o 
   0   5  -1      558.99      543.73     18.36 o 
  -2   6  -1     7458.67     7510.29     70.30 o 
  -1   6  -1     6923.04     7153.16     67.51 o 
   0   6  -1     2860.77     3022.40     48.10 o 
  -3   7  -1     4676.34     4664.66     43.67 o 
  -2   7  -1    12945.76    12920.90    105.59 o 
  -1   7  -1     1746.34     1811.63     26.40 o 
   0   7  -1      197.69      205.42     18.46 o 
  -3   8  -1     3741.67     3793.93     39.84 o 
  -2   8  -1     5033.19     4982.07     53.35 o 
  -1   8  -1      767.25      883.39     21.10 o 
   0   8  -1    10672.52    10495.82    132.23 o 
  -4   9  -1     1178.32     1220.85     21.29 o 
  -3   9  -1     6961.38     6833.32     66.21 o 
  -2   9  -1    13553.34    13385.48    122.27 o 
  -1   9  -1     2202.52     2262.26     32.47 o 
   0   9  -1     5509.46     5259.09     82.58 o 
  -4  10  -1     3336.72     3316.88     41.34 o 
  -3  10  -1     1284.92     1223.51     24.17 o 
  -2  10  -1        1.75       -1.75     13.76 o 
  -1  10  -1      790.26      791.93     22.26 o 
   0  10  -1      579.20      531.49     27.84 o 
  -5  11  -1     6500.12     6379.98     64.59 o 
  -4  11  -1     4199.11     4067.22     47.51 o 
  -3  11  -1     1018.96     1081.90     23.98 o 
  -2  11  -1      487.00      423.34     19.24 o 
  -1  11  -1     1214.37     1275.48     27.52 o 
   0  11  -1     4093.56     4029.87     72.93 o 
  -5  12  -1     5196.39     5118.69     55.89 o 
  -4  12  -1     2339.60     2360.72     35.10 o 
  -3  12  -1       57.05      105.00     16.85 o 
  -2  12  -1      469.57      532.27     21.71 o 
  -1  12  -1     1575.21     1619.77     32.03 o 
   0  12  -1     1092.14     1117.32     42.35 o 
  -6  13  -1      200.59      231.76     17.96 o 
  -5  13  -1      905.67      920.63     24.34 o 
  -4  13  -1     2603.16     2454.80     37.72 o 
  -3  13  -1      857.54      913.45     26.12 o 
  -2  13  -1     6326.81     6216.03     69.47 o 
  -1  13  -1     1860.87     1895.00     36.44 o 
   0  13  -1      380.91      361.70     33.65 o 
  -6  14  -1      890.62      856.15     25.06 o 
  -5  14  -1      967.32      967.72     26.88 o 
  -4  14  -1     2520.18     2497.94     41.98 o 
  -3  14  -1     2067.91     2101.22     38.52 o 
  -2  14  -1     1307.22     1268.86     31.51 o 
  -1  14  -1      167.73      332.55     26.43 o 
   0  14  -1      404.88      430.74     40.35 o 
  -7  15  -1      486.30      491.37     24.62 o 
  -6  15  -1     2852.68     2744.01     45.72 o 
  -5  15  -1      447.01      536.41     25.82 o 
  -4  15  -1      251.42      193.02     22.76 o 
  -3  15  -1       32.40       79.46     21.61 o 
  -2  15  -1     2465.87     2438.11     51.92 o 
  -1  15  -1      397.93      397.26     32.71 o 
   0  15  -1      972.92      967.65     56.35 o 
  -7  16  -1     3744.42     3756.21     59.93 o 
  -6  16  -1      385.34      434.46     28.74 o 
  -5  16  -1       76.23       46.49     24.63 o 
  -4  16  -1      411.96      502.45     32.51 o 
  -3  16  -1     2533.60     2503.55     56.13 o 
  -2  16  -1     1049.52     1135.63     42.49 o 
  -1  16  -1     1282.72     1245.18     42.65 o 
   0  16  -1      769.68      806.57     54.46 o 
  -8  17  -1      740.67      776.09     35.36 o 
  -7  17  -1      538.25      658.61     34.38 o 
  -6  17  -1     1985.35     1890.09     49.28 o 
  -5  17  -1      110.56       96.15     29.11 o 
  -4  17  -1      812.13      752.45     38.56 o 
  -3  17  -1      381.48      394.09     34.84 o 
  -2  17  -1      488.60      505.83     37.10 o 
  -1  17  -1      137.08      196.13     33.32 o 
   0  17  -1      600.98      583.86     54.33 o 
  -8  18  -1      209.39      240.44     32.11 o 
  -7  18  -1     1836.31     1849.80     50.66 o 
  -6  18  -1       38.62       81.48     30.41 o 
  -5  18  -1      871.17      883.36     41.73 o 
  -4  18  -1     1932.66     1989.67     54.61 o 
  -3  18  -1        9.86      182.09     34.12 o 
  -2  18  -1       43.24       25.34     31.66 o 
  -1  18  -1      165.12      263.91     38.08 o 
   0  18  -1     2507.64     2383.15    111.41 o 
  -9  19  -1      524.48      561.91     38.58 o 
  -8  19  -1       13.92        9.77     31.20 o 
  -7  19  -1      594.78      658.98     40.11 o 
  -6  19  -1      432.23      459.96     39.01 o 
  -5  19  -1      103.86      219.94     35.17 o 
  -4  19  -1      742.58      640.98     42.74 o 
  -3  19  -1      165.67      156.85     38.33 o 
  -2  19  -1      729.62      698.85     57.09 o 
  -9  20  -1     2662.65     2740.75     70.70 o 
  -8  20  -1      272.56      364.76     40.69 o 
  -7  20  -1       24.48       -1.91     36.27 o 
  -6  20  -1      100.15      127.95     39.72 o 
  -5  20  -1     1598.03     1442.43     72.01 o 
 -10  21  -1      376.64      323.59     53.75 o 
  -9  21  -1      166.13      211.90     51.77 o 
   0   1   0      109.13       77.05      4.43 o 
  -1   2   0      807.20      807.97     12.75 o 
   0   2   0     3905.26     3493.89     38.64 o 
  -1   3   0      252.31      301.83      6.96 o 
   0   3   0     3426.18     3294.89     39.16 o 
  -2   4   0    47650.10    48364.65    532.16 o 
  -1   4   0       59.77       93.26      7.56 o 
   0   4   0    25211.11    26007.90    275.96 o 
  -2   5   0     2054.67     1706.61     19.11 o 
  -1   5   0      337.51      279.78      8.82 o 
   0   5   0     3989.67     3942.83     50.59 o 
  -3   6   0     1202.46     1309.34     24.50 o 
  -2   6   0     1573.98     1426.95     19.26 o 
  -1   6   0      603.13      607.91     12.50 o 
   0   6   0    13468.09    13002.34    152.34 o 
  -3   7   0     2088.35     2080.33     25.41 o 
  -2   7   0      132.41      162.10     10.52 o 
  -1   7   0     4935.49     4765.89     47.01 o 
   0   7   0     1152.02     1128.38     25.87 o 
  -4   8   0    53141.62    52304.40    578.41 o 
  -3   8   0      849.15      852.73     16.41 o 
  -2   8   0     1324.04     1321.52     20.53 o 
  -1   8   0     7991.11     7530.44     71.38 o 
   0   8   0     7539.02     7167.45    102.33 o 
  -4   9   0     3487.63     3390.68     36.99 o 
  -3   9   0       49.25       78.35     12.08 o 
  -2   9   0     3828.63     3525.95     41.01 o 
  -1   9   0      803.74      849.22     19.58 o 
   0   9   0      617.67      611.24     27.04 o 
  -5  10   0    18981.34    17933.12    207.87 o 
  -4  10   0      108.36      225.64     14.11 o 
  -3  10   0      902.34     1055.39     21.13 o 
  -2  10   0     5398.52     5166.55     55.19 o 
  -1  10   0       72.90       84.22     15.30 o 
   0  10   0     3664.63     3612.00     65.99 o 
  -5  11   0     3940.26     3919.96     45.07 o 
  -4  11   0       11.08        1.98     13.49 o 
  -3  11   0      180.71      209.02     16.14 o 
  -2  11   0     8481.50     8168.18     82.46 o 
  -1  11   0      670.04      737.57     22.99 o 
   0  11   0     1173.34     1122.22     39.30 o 
  -6  12   0     1880.28     1970.77     44.23 o 
  -5  12   0      967.60      920.15     22.40 o 
  -4  12   0     2511.58     2445.52     35.68 o 
  -3  12   0     9571.54     9078.88     89.12 o 
  -2  12   0      240.75      336.56     19.02 o 
  -1  12   0      674.75      836.37     24.71 o 
   0  12   0     5019.19     4798.77     94.91 o 
  -6  13   0     3722.59     3664.10     45.90 o 
  -5  13   0      840.04      871.24     23.33 o 
  -4  13   0     1058.88     1009.88     25.34 o 
  -3  13   0     2302.56     2106.58     35.58 o 
  -2  13   0       16.28       19.60     17.59 o 
  -1  13   0      152.44      133.27     20.02 o 
   0  13   0     1649.03     1577.24     49.89 o 
  -7  14   0     5763.09     5493.02     86.74 o 
  -6  14   0      365.49      340.95     20.22 o 
  -5  14   0     1513.54     1501.22     30.68 o 
  -4  14   0       14.64       11.31     17.77 o 
  -3  14   0       90.15      127.79     20.06 o 
  -2  14   0      215.29      256.92     22.36 o 
  -1  14   0     3387.31     3323.07     52.60 o 
   0  14   0     3547.98     3627.74     81.64 o 
  -7  15   0      714.42      838.53     26.37 o 
  -6  15   0      157.41      250.78     21.26 o 
  -5  15   0     1239.05     1237.35     31.36 o 
  -4  15   0     1121.34     1067.88     31.12 o 
  -3  15   0     1532.50     1436.21     34.92 o 
  -2  15   0     2382.27     2339.55     46.84 o 
  -1  15   0      556.37      754.52     34.04 o 
   0  15   0      774.96      665.54     47.83 o 
  -8  16   0     2086.22     1961.41     55.09 o 
  -7  16   0      709.33      711.17     27.82 o 
  -6  16   0      163.28      213.05     23.46 o 
  -5  16   0     8192.99     7866.63     96.52 o 
  -4  16   0       14.59      -14.55     24.31 o 
  -3  16   0      706.68      689.49     33.91 o 
  -2  16   0       38.92      125.98     28.05 o 
  -1  16   0      901.63      993.70     38.12 o 
   0  16   0     1389.61     1286.80     60.89 o 
  -8  17   0      217.47      245.11     27.44 o 
  -7  17   0       78.48       39.15     24.99 o 
  -6  17   0      839.70      786.87     34.78 o 
  -5  17   0      197.16      153.08     28.70 o 
  -4  17   0       28.01        9.00     27.82 o 
  -3  17   0       25.86       71.76     28.93 o 
  -2  17   0     1300.99     1290.63     45.99 o 
  -1  17   0      922.27      915.41     40.33 o 
   0  17   0      237.90      147.20     45.12 o 
  -9  18   0     6687.23     6647.44    133.60 o 
  -8  18   0      363.67      403.63     31.94 o 
  -7  18   0      717.46      783.06     36.81 o 
  -6  18   0       26.11       71.00     29.49 o 
  -5  18   0      716.83      757.10     38.57 o 
  -4  18   0      784.35      848.57     39.87 o 
  -3  18   0     2188.67     2111.29     55.68 o 
  -2  18   0      264.25      356.16     35.51 o 
  -1  18   0      236.76      207.30     38.00 o 
   0  18   0       86.97       37.91     55.40 o 
  -9  19   0      122.78      161.31     31.14 o 
  -8  19   0        6.60        5.82     28.62 o 
  -7  19   0        7.17       43.92     30.47 o 
  -6  19   0     1230.11     1206.75     45.39 o 
  -5  19   0       26.46       40.21     32.29 o 
  -4  19   0      258.09      287.15     38.50 o 
  -3  19   0        3.38        5.64     36.04 o 
  -2  19   0      232.40      240.12     42.63 o 
 -10  20   0     1016.06     1144.34     65.25 o 
  -9  20   0     1158.70     1051.40     46.82 o 
  -8  20   0      252.18      356.12     38.20 o 
  -7  20   0     5035.15     5214.91     95.31 o 
  -6  20   0       72.77      122.16     37.90 o 
  -5  20   0      362.98      387.38     44.14 o 
  -4  20   0       66.48      105.77     42.47 o 
 -10  21   0        7.60      -39.22     39.22 o 
  -9  21   0        2.37        9.42     40.58 o 
  -8  21   0       22.86       16.83     41.35 o 
   0   1   1     2295.39     2219.19     27.55 o 
   0   2   1    26221.43    26555.46    253.37 o 
  -1   3   1    14013.77    14085.01     89.58 o 
   0   3   1     4594.89     4929.69     47.75 o 
  -1   4   1     3163.02     3301.88     25.85 o 
   0   4   1    21957.97    21322.70    209.10 o 
  -2   5   1     2679.26     3157.13     24.69 o 
  -1   5   1     2224.00     2207.33     19.96 o 
   0   5   1      166.52      120.16     13.99 o 
  -2   6   1     8946.20     8986.45     59.21 o 
  -1   6   1     7632.83     7726.65     53.95 o 
   0   6   1     2835.67     3021.10     38.87 o 
  -3   7   1     4016.90     4045.71     34.57 o 
  -2   7   1    12651.63    12472.22     92.95 o 
  -1   7   1     2177.44     2215.53     22.14 o 
   0   7   1       97.56      140.00     14.80 o 
  -3   8   1     3286.96     3361.36     32.52 o 
  -2   8   1     5389.42     5374.49     44.37 o 
  -1   8   1      831.15      912.21     15.67 o 
   0   8   1     9081.07     9040.40    112.94 o 
  -4   9   1      975.16     1018.02     17.15 o 
  -3   9   1     6796.05     6686.89     55.87 o 
  -2   9   1    13426.54    13075.45    101.38 o 
  -1   9   1     1783.80     1830.00     26.60 o 
   0   9   1     6056.32     5831.53     79.93 o 
  -4  10   1     3458.94     3362.48     35.85 o 
  -3  10   1     1499.94     1494.98     22.62 o 
  -2  10   1       11.70        6.15     12.43 o 
  -1  10   1     1211.30     1158.30     22.31 o 
   0  10   1      807.67      770.00     29.78 o 
  -5  11   1     6426.36     6312.21     59.25 o 
  -4  11   1     4156.46     3987.60     42.14 o 
  -3  11   1      918.18      991.59     20.87 o 
  -2  11   1      605.91      555.46     18.70 o 
  -1  11   1     1212.03     1242.19     25.88 o 
   0  11   1     3976.15     3857.45     74.04 o 
  -5  12   1     5009.86     4923.13     52.52 o 
  -4  12   1     1977.55     1962.89     31.25 o 
  -3  12   1       37.38       72.61     15.37 o 
  -2  12   1      348.32      411.19     19.70 o 
  -1  12   1     1532.04     1538.70     30.57 o 
   0  12   1     1009.33     1103.66     37.99 o 
  -6  13   1      215.07      216.62     17.49 o 
  -5  13   1      974.45      990.64     24.25 o 
  -4  13   1     2230.23     2170.11     35.74 o 
  -3  13   1     1194.73     1203.49     27.15 o 
  -2  13   1     6279.81     6224.24     69.12 o 
  -1  13   1     1862.80     1908.26     36.98 o 
   0  13   1      289.74      279.20     31.47 o 
  -6  14   1     1214.73     1194.69     26.82 o 
  -5  14   1     1555.39     1538.32     30.24 o 
  -4  14   1     2572.84     2506.49     42.01 o 
  -3  14   1     2389.21     2393.23     40.74 o 
  -2  14   1     1198.11     1219.00     31.38 o 
  -1  14   1      175.44      345.57     23.23 o 
   0  14   1      349.38      338.85     36.27 o 
  -7  15   1      681.12      690.84     25.12 o 
  -6  15   1     2744.02     2711.61     44.34 o 
  -5  15   1      342.63      450.12     23.60 o 
  -4  15   1      362.82      335.87     23.37 o 
  -3  15   1       54.10       68.82     21.23 o 
  -2  15   1     2468.71     2448.94     48.11 o 
  -1  15   1      492.78      537.82     28.89 o 
   0  15   1      985.99     1029.87     50.78 o 
  -7  16   1     3875.08     3884.91     58.77 o 
  -6  16   1      356.53      390.23     26.35 o 
  -5  16   1       69.89       63.96     23.87 o 
  -4  16   1      312.72      419.29     28.25 o 
  -3  16   1     2389.38     2296.66     49.34 o 
  -2  16   1      997.95     1017.52     35.85 o 
  -1  16   1     1310.95     1308.80     39.44 o 
   0  16   1      528.76      465.30     45.04 o 
  -8  17   1      729.22      765.70     32.85 o 
  -7  17   1      561.66      638.40     31.53 o 
  -6  17   1     2075.34     2051.64     46.63 o 
  -5  17   1       58.00       39.39     25.90 o 
  -4  17   1      760.43      813.25     35.92 o 
  -3  17   1      424.46      435.17     32.30 o 
  -2  17   1      418.66      416.57     31.46 o 
  -1  17   1      135.99      208.71     29.48 o 
   0  17   1      508.38      431.11     48.58 o 
  -8  18   1      166.68      238.15     29.08 o 
  -7  18   1     2056.40     2006.22     49.99 o 
  -6  18   1       76.66      107.92     28.88 o 
  -5  18   1      765.05      888.95     38.03 o 
  -4  18   1     1977.77     1945.16     49.85 o 
  -3  18   1        9.52      101.45     28.68 o 
  -2  18   1       67.55       44.51     31.03 o 
  -1  18   1      194.77      230.25     37.06 o 
   0  18   1     2524.89     2358.97    107.10 o 
  -9  19   1      591.04      706.88     37.28 o 
  -8  19   1       58.18       59.19     28.65 o 
  -7  19   1      608.20      656.05     36.14 o 
  -6  19   1      385.98      388.91     33.68 o 
  -5  19   1      118.21      172.99     34.37 o 
  -4  19   1      769.22      754.77     42.29 o 
  -3  19   1      159.68      121.42     37.01 o 
  -2  19   1      743.92      750.54     53.55 o 
  -9  20   1     2645.52     2643.92     70.11 o 
  -8  20   1      172.73      235.80     39.80 o 
  -7  20   1       24.71        2.13     35.59 o 
  -6  20   1       97.30      148.38     38.74 o 
  -5  20   1     1438.88     1361.14     56.04 o 
 -10  21   1      297.54      240.96     53.11 o 
  -9  21   1      162.49      124.54     45.79 o 
   0   0   2    22815.30    22778.88   1179.62 o 
   0   1   2     3512.36     3642.57     43.41 o 
  -1   2   2    11165.60    11143.07    117.38 o 
   0   2   2      658.51      720.03     14.11 o 
  -1   3   2     2007.91     2197.01     16.76 o 
   0   3   2     7446.21     7603.80     63.54 o 
  -2   4   2     2031.95     2034.76     22.24 o 
  -1   4   2      333.82      362.07      6.81 o 
   0   4   2    11656.60    12069.87    105.48 o 
  -2   5   2    16232.99    16367.99     97.87 o 
  -1   5   2     2265.85     2324.05     17.39 o 
   0   5   2     1301.98     1295.67     19.13 o 
  -3   6   2     8750.79     8615.94     74.08 o 
  -2   6   2     2309.22     2353.64     19.19 o 
  -1   6   2     1318.07     1309.74     14.02 o 
   0   6   2      747.65      756.62     15.30 o 
  -3   7   2     1504.65     1624.20     16.12 o 
  -2   7   2    10808.03    10701.04     67.25 o 
  -1   7   2     6647.91     6584.02     45.35 o 
   0   7   2    10440.21    10332.46     99.60 o 
  -4   8   2    12369.00    12384.89    112.33 o 
  -3   8   2      462.28      557.94     11.12 o 
  -2   8   2      528.33      574.98     11.51 o 
  -1   8   2      666.55      713.69     12.86 o 
   0   8   2      585.09      594.93     18.86 o 
  -4   9   2     6624.15     6490.40     49.59 o 
  -3   9   2     4598.84     4499.71     37.66 o 
  -2   9   2     4062.55     3952.61     34.15 o 
  -1   9   2     1152.74     1242.24     18.72 o 
   0   9   2     3628.73     3468.44     49.73 o 
  -5  10   2     2827.30     2656.65     40.50 o 
  -4  10   2     1931.31     1854.10     24.11 o 
  -3  10   2       15.43       87.50     11.10 o 
  -2  10   2      438.48      449.54     14.59 o 
  -1  10   2     1047.41     1057.04     20.43 o 
   0  10   2     1465.34     1520.57     36.95 o 
  -5  11   2     1185.59     1238.16     21.65 o 
  -4  11   2     2522.95     2517.24     32.38 o 
  -3  11   2     1265.02     1352.65     22.92 o 
  -2  11   2    12881.52    12585.22    107.42 o 
  -1  11   2     2033.94     2093.67     30.60 o 
   0  11   2     1795.87     1715.20     39.06 o 
  -6  12   2      398.32      576.22     25.00 o 
  -5  12   2      320.37      348.64     16.58 o 
  -4  12   2     1730.07     1700.43     26.67 o 
  -3  12   2      139.71      201.43     15.83 o 
  -2  12   2      652.91      694.24     20.25 o 
  -1  12   2      358.80      610.71     19.93 o 
   0  12   2       84.64       90.45     23.23 o 
  -6  13   2     5995.96     5895.84     61.99 o 
  -5  13   2     2098.76     2137.54     32.39 o 
  -4  13   2      736.17      728.20     21.03 o 
  -3  13   2      293.13      412.92     19.52 o 
  -2  13   2     4205.26     4038.45     51.65 o 
  -1  13   2       72.57       92.35     18.42 o 
   0  13   2     5172.13     4939.47     85.07 o 
  -7  14   2      522.34      640.98     33.05 o 
  -6  14   2        5.22       11.17     17.35 o 
  -5  14   2      274.24      320.69     21.13 o 
  -4  14   2     1391.18     1358.32     30.93 o 
  -3  14   2       61.59       47.24     18.98 o 
  -2  14   2      454.31      482.84     23.22 o 
  -1  14   2      654.25      712.63     28.52 o 
   0  14   2     5138.22     5052.94    107.81 o 
  -7  15   2      170.02      205.57     21.92 o 
  -6  15   2     2954.71     2967.74     47.52 o 
  -5  15   2     2301.36     2223.80     41.17 o 
  -4  15   2     2331.51     2427.80     46.71 o 
  -3  15   2      343.75      386.54     27.78 o 
  -2  15   2      496.58      556.60     29.69 o 
  -1  15   2      122.73      358.88     29.10 o 
   0  15   2     2551.07     2294.67     70.81 o 
  -8  16   2       91.74      219.64     35.47 o 
  -7  16   2      564.70      656.84     29.43 o 
  -6  16   2      272.72      275.99     25.66 o 
  -5  16   2      567.85      610.21     31.18 o 
  -4  16   2      708.50      734.86     33.56 o 
  -3  16   2      157.06      228.89     28.08 o 
  -2  16   2      640.01      652.50     33.44 o 
  -1  16   2       85.74      140.55     28.22 o 
   0  16   2      462.63      478.11     46.51 o 
  -8  17   2      992.81      938.94     35.65 o 
  -7  17   2     1165.16     1263.79     39.15 o 
  -6  17   2      232.11      242.00     28.85 o 
  -5  17   2      205.26      305.82     31.54 o 
  -4  17   2     1729.66     1739.65     48.19 o 
  -3  17   2      355.95      426.20     32.81 o 
  -2  17   2     2158.64     2165.93     51.00 o 
  -1  17   2       35.32       10.87     27.86 o 
   0  17   2      194.35      119.50     50.75 o 
  -9  18   2      883.12      935.46     54.23 o 
  -8  18   2     1875.54     1927.89     47.59 o 
  -7  18   2      154.46      215.17     31.12 o 
  -6  18   2     1441.93     1436.75     45.64 o 
  -5  18   2       51.51       76.08     30.12 o 
  -4  18   2      549.37      678.09     36.72 o 
  -3  18   2       30.76       16.50     33.52 o 
  -2  18   2     1166.23     1347.59     55.01 o 
  -1  18   2       88.97       83.82     40.28 o 
  -9  19   2      131.31      161.36     32.30 o 
  -8  19   2      978.57     1052.10     42.54 o 
  -7  19   2      108.36      117.06     34.70 o 
  -6  19   2     1124.83     1110.71     51.92 o 
  -5  19   2      543.48      611.75     44.81 o 
  -4  19   2       56.20       31.08     37.14 o 
  -3  19   2      295.45      400.84     47.90 o 
 -10  20   2      769.37      697.39     79.46 o 
  -9  20   2      279.35      242.71     47.88 o 
  -8  20   2        2.05       26.08     43.92 o 
  -7  20   2      407.65      462.41     52.08 o 
  -6  20   2      577.87      623.16     55.10 o 
   0   1   3     2075.54     2058.87     31.57 o 
   0   2   3     3337.57     3322.77     44.83 o 
  -1   3   3    13232.03    13346.70     97.38 o 
   0   3   3     1385.94     1451.84     21.76 o 
  -1   4   3     1339.05     1323.46     12.94 o 
   0   4   3    26078.42    26338.83    238.86 o 
  -2   5   3     3763.22     3803.88     28.64 o 
  -1   5   3      286.95      297.86      7.37 o 
   0   5   3    13312.98    13297.17    119.14 o 
  -2   6   3     2248.29     2202.87     19.25 o 
  -1   6   3     5728.38     5629.62     39.37 o 
   0   6   3      158.08      168.42     11.66 o 
  -3   7   3     6283.12     6245.76     43.30 o 
  -2   7   3     4087.18     4097.40     32.48 o 
  -1   7   3      534.87      532.01     11.24 o 
   0   7   3      579.56      568.77     16.97 o 
  -3   8   3      987.59     1006.81     15.56 o 
  -2   8   3      619.06      653.43     13.05 o 
  -1   8   3      706.88      738.08     13.64 o 
   0   8   3     4595.39     4624.90     54.95 o 
  -4   9   3      266.67      285.14     12.13 o 
  -3   9   3     2366.60     2407.68     26.87 o 
  -2   9   3    13959.63    13650.11    101.06 o 
  -1   9   3     1194.02     1243.11     19.27 o 
   0   9   3     2654.60     2594.43     41.23 o 
  -4  10   3      338.82      376.41     14.10 o 
  -3  10   3      907.52      913.53     18.05 o 
  -2  10   3      138.56      159.37     12.79 o 
  -1  10   3      939.66      973.82     19.21 o 
   0  10   3     2870.42     2714.09     49.34 o 
  -5  11   3     6743.32     6666.84     64.60 o 
  -4  11   3     1850.96     1814.40     25.99 o 
  -3  11   3      436.91      471.02     17.19 o 
  -2  11   3      353.72      345.74     16.90 o 
  -1  11   3     1734.53     1754.99     29.18 o 
   0  11   3     6887.85     6685.60     99.93 o 
  -5  12   3     1370.43     1487.45     27.48 o 
  -4  12   3     1501.39     1598.55     28.34 o 
  -3  12   3       11.60       32.99     15.53 o 
  -2  12   3       60.15       56.90     16.23 o 
  -1  12   3      904.97      855.38     23.86 o 
   0  12   3      137.95      166.14     27.97 o 
  -6  13   3      661.78      658.43     24.10 o 
  -5  13   3      525.97      539.85     22.70 o 
  -4  13   3     3568.57     3513.42     49.79 o 
  -3  13   3     2667.60     2629.17     42.63 o 
  -2  13   3     3902.84     3835.64     50.69 o 
  -1  13   3      320.62      413.46     23.20 o 
   0  13   3      556.01      518.57     37.41 o 
  -6  14   3      261.67      302.35     23.63 o 
  -5  14   3     1095.44     1217.82     33.16 o 
  -4  14   3      991.68      971.30     29.80 o 
  -3  14   3      521.20      612.32     27.20 o 
  -2  14   3     1200.53     1165.98     33.90 o 
  -1  14   3      282.02      413.26     27.83 o 
   0  14   3       31.82       39.41     38.20 o 
  -7  15   3     2342.16     2267.60     47.14 o 
  -6  15   3     2560.64     2531.54     51.72 o 
  -5  15   3      689.69      755.77     33.61 o 
  -4  15   3      614.41      612.42     34.23 o 
  -3  15   3      127.25      217.51     28.17 o 
  -2  15   3     4386.59     4189.01     73.61 o 
  -1  15   3      130.18       78.40     28.91 o 
   0  15   3      749.64      780.99     54.11 o 
  -7  16   3     1887.61     1961.94     50.81 o 
  -6  16   3      961.22     1014.39     41.59 o 
  -5  16   3       48.81       92.78     31.23 o 
  -4  16   3      503.29      514.66     35.47 o 
  -3  16   3      831.06      976.78     40.93 o 
  -2  16   3      295.30      381.51     35.58 o 
  -1  16   3      232.70      191.89     33.79 o 
   0  16   3     1185.12     1142.05    103.07 o 
  -8  17   3      465.44      538.11     35.91 o 
  -7  17   3      899.33      936.40     44.83 o 
  -6  17   3     1978.69     2019.90     58.08 o 
  -5  17   3      247.27      196.95     33.40 o 
  -4  17   3      341.62      323.74     35.68 o 
  -3  17   3      373.12      348.94     36.32 o 
  -2  17   3      224.93      205.53     39.49 o 
  -1  17   3       11.53       28.33     47.27 o 
   0  17   3      984.30      919.05     94.30 o 
  -8  18   3      586.28      704.76     42.00 o 
  -7  18   3      387.91      516.66     40.99 o 
  -6  18   3      130.89      117.67     35.38 o 
  -5  18   3      273.25      302.88     41.89 o 
  -4  18   3     2366.16     2294.40     81.11 o 
  -3  18   3       72.87      110.33     45.93 o 
  -2  18   3      136.35      101.34     50.78 o 
  -9  19   3      876.31      886.57     64.16 o 
  -8  19   3      197.15      106.46     49.89 o 
  -7  19   3      662.58      805.83     68.04 o 
  -6  19   3      240.44      191.47     47.68 o 
  -5  19   3      125.64      201.70     48.47 o 
   0   0   4    34325.52    32960.91   1559.61 o 
   0   1   4     2127.02     2058.29     34.26 o 
  -1   2   4      836.42      796.39     20.22 o 
   0   2   4     3504.95     3415.93     53.17 o 
  -1   3   4      486.40      464.13     12.05 o 
   0   3   4      287.46      316.59     14.06 o 
  -2   4   4    11861.15    11914.26    135.18 o 
  -1   4   4      811.51      836.51     13.34 o 
   0   4   4     7172.72     7123.05     78.12 o 
  -2   5   4     4031.66     4083.77     33.71 o 
  -1   5   4     2232.01     2167.79     22.09 o 
   0   5   4     1573.71     1560.52     28.26 o 
  -3   6   4       59.15      142.42     12.31 o 
  -2   6   4     3783.13     3809.14     33.03 o 
  -1   6   4      365.04      395.99     11.82 o 
   0   6   4     5554.80     5575.92     70.41 o 
  -3   7   4     1205.50     1223.06     17.60 o 
  -2   7   4      981.52     1046.71     17.22 o 
  -1   7   4     1345.54     1367.96     19.28 o 
   0   7   4     3428.52     3381.15     45.67 o 
  -4   8   4    13580.29    13550.57    147.19 o 
  -3   8   4      257.89      298.83     12.96 o 
  -2   8   4      751.50      836.51     17.00 o 
  -1   8   4     2299.75     2332.35     27.96 o 
   0   8   4     1400.63     1406.58     30.69 o 
  -4   9   4     3919.77     3924.93     37.66 o 
  -3   9   4      280.83      342.22     13.82 o 
  -2   9   4     2184.41     2179.38     28.85 o 
  -1   9   4     1941.23     1915.20     27.93 o 
   0   9   4     1323.06     1295.35     33.08 o 
  -5  10   4      827.71      896.54     28.49 o 
  -4  10   4       46.57       26.97     12.41 o 
  -3  10   4      693.70      756.31     19.42 o 
  -2  10   4     1185.72     1218.61     23.88 o 
  -1  10   4       90.21      141.20     15.81 o 
   0  10   4     1954.11     2013.57     46.67 o 
  -5  11   4     1167.30     1263.72     26.10 o 
  -4  11   4      790.80      811.49     21.54 o 
  -3  11   4      744.71      764.99     22.33 o 
  -2  11   4     4687.07     4626.83     57.34 o 
  -1  11   4      337.34      393.43     21.51 o 
   0  11   4     1007.58     1044.05     41.98 o 
  -6  12   4     1223.88     1371.67     43.57 o 
  -5  12   4     1128.82     1146.32     27.90 o 
  -4  12   4     1438.37     1570.45     32.70 o 
  -3  12   4     3891.66     3953.22     57.36 o 
  -2  12   4      109.23      100.28     21.81 o 
  -1  12   4     1174.49     1191.14     33.19 o 
   0  12   4     1463.39     1414.72     51.05 o 
  -6  13   4     2753.79     2729.86     49.15 o 
  -5  13   4      196.97      232.30     21.57 o 
  -4  13   4     1216.29     1171.64     33.54 o 
  -3  13   4      694.03      766.19     30.41 o 
  -2  13   4      370.96      399.56     27.36 o 
  -1  13   4      268.08      270.36     28.06 o 
   0  13   4     2063.76     2049.00     65.53 o 
  -7  14   4     2495.52     2528.10     70.61 o 
  -6  14   4      486.10      520.58     27.90 o 
  -5  14   4      812.07      864.71     32.03 o 
  -4  14   4      163.34      179.23     26.98 o 
  -3  14   4      281.27      217.83     27.94 o 
  -2  14   4      121.04      119.20     27.28 o 
  -1  14   4      691.58      729.09     35.02 o 
   0  14   4     1711.45     1778.24     74.66 o 
  -7  15   4      239.91      323.46     32.26 o 
  -6  15   4      314.51      390.68     34.44 o 
  -5  15   4      653.70      691.23     39.05 o 
  -4  15   4     1433.67     1457.51     46.45 o 
  -3  15   4      320.21      341.37     33.70 o 
  -2  15   4      934.61      871.82     41.26 o 
  -1  15   4      353.87      536.48     42.80 o 
   0  15   4       76.19      150.79     76.98 o 
  -8  16   4      741.70      806.65     58.29 o 
  -7  16   4     1423.13     1455.03     51.09 o 
  -6  16   4      283.95      300.38     36.61 o 
  -5  16   4     3409.44     3429.78     77.17 o 
  -4  16   4      357.24      319.57     36.07 o 
  -3  16   4      528.48      606.09     43.06 o 
  -2  16   4      236.70      227.36     52.22 o 
  -1  16   4      257.63      406.17     62.40 o 
   0  16   4      386.51      454.05     94.27 o 
  -8  17   4      807.81      845.90     46.90 o 
  -7  17   4       74.07      152.36     40.08 o 
  -6  17   4      702.47      648.33     53.78 o 
  -5  17   4       44.68       93.74     44.26 o 
  -4  17   4      286.08      342.54     53.70 o 
  -3  17   4      141.05      178.95     57.45 o 
  -2  17   4      637.38      675.83     70.15 o 
  -9  18   4     1773.38     1752.32    124.47 o 
  -8  18   4      427.71      481.22     64.43 o 
  -7  18   4      558.78      718.24     69.75 o 
  -6  18   4       58.69       96.66     57.13 o 
  -5  18   4      284.78      283.45     62.31 o 
   0   1   5      142.80      152.70     14.42 o 
   0   2   5     9089.57     8971.63    144.09 o 
  -1   3   5      610.70      608.73     16.21 o 
   0   3   5     1784.25     1755.59     37.74 o 
  -1   4   5      216.41      228.31     13.15 o 
   0   4   5    12312.42    12134.66    160.45 o 
  -2   5   5      924.61      870.61     19.47 o 
  -1   5   5      765.93      769.63     17.01 o 
   0   5   5        7.23      -15.13     15.13 o 
  -2   6   5     3526.24     3465.47     42.37 o 
  -1   6   5      155.45      165.80     13.17 o 
   0   6   5      588.82      586.26     22.95 o 
  -3   7   5      361.96      386.58     15.49 o 
  -2   7   5     5330.05     5142.56     55.62 o 
  -1   7   5      301.11      355.23     15.48 o 
   0   7   5      920.81      877.53     28.38 o 
  -3   8   5     1412.81     1399.58     25.33 o 
  -2   8   5     2496.10     2392.10     33.70 o 
  -1   8   5      318.72      400.05     17.60 o 
   0   8   5     6838.71     6903.80    101.12 o 
  -4   9   5      391.85      380.88     18.84 o 
  -3   9   5     2622.07     2724.48     39.62 o 
  -2   9   5     1851.77     1903.99     31.73 o 
  -1   9   5       67.17       68.60     18.19 o 
   0   9   5     2558.95     2643.64     62.46 o 
  -4  10   5     1443.39     1450.49     31.05 o 
  -3  10   5      879.37      898.48     26.21 o 
  -2  10   5      121.36      130.25     20.28 o 
  -1  10   5      906.89      961.30     28.73 o 
   0  10   5     1192.87     1230.72     48.55 o 
  -5  11   5     1029.10     1055.21     31.35 o 
  -4  11   5     2459.35     2371.32     46.60 o 
  -3  11   5      844.65      937.33     29.69 o 
  -2  11   5      205.49      174.24     23.65 o 
  -1  11   5      627.14      654.25     30.03 o 
   0  11   5      640.16      616.70     48.01 o 
  -5  12   5     2143.42     2152.65     48.33 o 
  -4  12   5     1603.19     1703.18     40.37 o 
  -3  12   5       63.13       81.74     25.00 o 
  -2  12   5     1290.43     1316.44     40.71 o 
  -1  12   5      540.13      525.05     35.42 o 
   0  12   5      902.82      851.49     59.31 o 
  -6  13   5      480.60      496.57     32.24 o 
  -5  13   5      486.42      519.82     32.35 o 
  -4  13   5      538.88      570.00     34.36 o 
  -3  13   5      192.38      194.30     31.03 o 
  -2  13   5     2827.25     2891.52     66.13 o 
  -1  13   5      715.52      745.60     41.69 o 
   0  13   5      405.42      518.95     56.10 o 
  -6  14   5      273.95      243.14     33.59 o 
  -5  14   5      873.54      914.09     42.22 o 
  -4  14   5     1081.47     1188.55     45.39 o 
  -3  14   5     1087.72     1058.44     46.06 o 
  -2  14   5       15.72       35.61     32.89 o 
  -1  14   5       32.89      103.92     37.54 o 
   0  14   5      296.51      175.27     66.12 o 
  -7  15   5        2.67        8.27     34.17 o 
  -6  15   5     1461.82     1501.46     53.39 o 
  -5  15   5      641.74      758.52     48.40 o 
  -4  15   5      266.24      201.26     39.23 o 
  -3  15   5      116.07      117.61     40.51 o 
  -2  15   5      575.98      696.00     55.45 o 
  -1  15   5      219.34      179.14     47.98 o 
  -7  16   5     1796.87     1912.12     88.83 o 
  -6  16   5       90.31      101.33     52.07 o 
  -5  16   5       30.60        1.06     46.31 o 
  -4  16   5      373.91      449.40     55.95 o 
  -3  16   5     1290.91     1255.36     90.05 o 
  -8  17   5       27.38       67.45     52.39 o 
  -7  17   5       97.22      163.51    100.65 o 
   0   0   6    13950.70    13756.47    486.43 o 
   0   1   6      334.57      288.49     19.32 o 
  -1   2   6     3807.69     3703.42     74.07 o 
   0   2   6      790.34      735.13     26.31 o 
  -1   3   6      528.25      492.16     18.05 o 
   0   3   6      375.19      421.60     29.61 o 
  -2   4   6     4336.61     4308.05     74.35 o 
  -1   4   6      381.45      361.62     19.26 o 
   0   4   6     1054.09     1023.25     43.02 o 
  -2   5   6     2250.51     2155.63     35.49 o 
  -1   5   6      536.49      571.20     23.07 o 
   0   5   6     1909.67     1907.01     51.58 o 
  -3   6   6     1246.79     1265.62     53.38 o 
  -2   6   6      472.05      456.34     21.68 o 
  -1   6   6      351.80      307.75     19.34 o 
   0   6   6     2470.12     2387.15     65.91 o 
  -3   7   6      821.29      867.70     28.60 o 
  -2   7   6     1869.30     1800.86     36.13 o 
  -1   7   6     1737.05     1727.59     33.33 o 
   0   7   6     2078.03     2053.72     58.28 o 
  -4   8   6     2038.15     2036.41     56.32 o 
  -3   8   6        3.98       14.74     16.91 o 
  -2   8   6      694.75      703.25     27.98 o 
  -1   8   6      135.80      156.43     19.55 o 
   0   8   6      218.40      204.50     30.33 o 
  -4   9   6     2204.05     2245.70     40.03 o 
  -3   9   6     1783.15     1690.53     44.40 o 
  -2   9   6     1118.77     1067.50     28.84 o 
  -1   9   6      489.45      576.11     26.47 o 
   0   9   6     1367.94     1285.58     56.24 o 
  -5  10   6      645.33      713.05     40.11 o 
  -4  10   6      553.56      534.30     25.62 o 
  -3  10   6      155.18      174.31     24.09 o 
  -2  10   6      949.84      974.49     32.98 o 
  -1  10   6      527.04      533.50     29.90 o 
   0  10   6     1260.36     1221.22     55.44 o 
  -5  11   6      727.62      787.71     32.17 o 
  -4  11   6     1303.58     1265.27     38.73 o 
  -3  11   6      510.15      531.80     31.49 o 
  -2  11   6     3190.54     3192.12     64.15 o 
  -1  11   6      559.75      614.61     34.63 o 
   0  11   6      746.83      744.99     77.11 o 
  -6  12   6      535.27      529.40     50.81 o 
  -5  12   6       33.97       35.98     29.88 o 
  -4  12   6      292.62      230.80     30.77 o 
  -3  12   6      557.53      647.25     35.94 o 
  -2  12   6       46.00       10.21     29.49 o 
  -1  12   6      167.88      230.10     40.09 o 
   0  12   6       74.59       99.68     79.98 o 
  -6  13   6     1857.38     1896.57     55.82 o 
  -5  13   6       94.82       91.66     32.90 o 
  -4  13   6      773.58      763.19     44.38 o 
  -3  13   6      260.96      237.48     42.92 o 
  -2  13   6      953.23      908.19     64.32 o 
  -1  13   6        0.22       18.60     52.53 o 
  -7  14   6      933.27      943.77     72.88 o 
  -6  14   6       50.35       44.61     41.76 o 
  -5  14   6      154.01      136.64     47.00 o 
  -4  14   6      836.77      809.24     63.16 o 
  -3  14   6      273.82      286.06     55.84 o 
   0   1   7     1015.96      929.26     31.47 o 
   0   2   7     1487.67     1476.07     45.62 o 
  -1   3   7     1991.85     1911.04     35.09 o 
   0   3   7      485.60      482.61     33.49 o 
  -1   4   7      535.66      504.84     23.91 o 
   0   4   7     2128.37     2171.22     60.90 o 
  -2   5   7      827.16      858.49     27.41 o 
  -1   5   7      333.26      345.40     26.78 o 
   0   5   7     2424.12     2320.33     74.93 o 
  -2   6   7      706.60      683.19     37.25 o 
  -1   6   7      751.51      775.78     30.03 o 
   0   6   7      222.43      210.61     41.16 o 
  -3   7   7     1458.00     1406.74     36.50 o 
  -2   7   7     1281.29     1270.89     37.88 o 
  -1   7   7      326.06      380.56     28.22 o 
   0   7   7      620.14      571.97     38.12 o 
  -3   8   7      276.95      319.10     26.89 o 
  -2   8   7      150.63      106.59     28.08 o 
  -1   8   7      162.95      158.98     32.35 o 
   0   8   7      793.00      796.18     55.84 o 
  -4   9   7      363.68      357.90     29.54 o 
  -3   9   7      775.91      788.66     34.26 o 
  -2   9   7     2933.09     2967.86     61.67 o 
  -1   9   7      413.36      406.43     31.77 o 
   0   9   7     1420.19     1380.54     59.54 o 
  -4  10   7       18.78       63.73     29.36 o 
  -3  10   7       36.54       22.83     30.01 o 
  -2  10   7      210.86      204.09     28.22 o 
  -1  10   7       40.85       57.61     26.35 o 
   0  10   7      246.87      240.62     39.16 o 
  -5  11   7     1887.64     1863.60     61.93 o 
  -4  11   7      988.30      968.04     40.19 o 
  -3  11   7       80.16       81.72     30.22 o 
  -2  11   7      339.94      288.69     29.33 o 
   0   0   8     1991.06     2192.12    142.80 o 
   0   1   8      357.57      317.97     32.15 o 
  -1   2   8      366.53      251.42     34.71 o 
   0   2   8      426.64      422.48     40.58 o 
  -1   3   8       34.83       33.03     23.60 o 
   0   3   8     1624.23     1498.21     47.93 o 
  -2   4   8     1252.40     1316.00     57.29 o 
  -1   4   8      198.90      202.58     26.09 o 
   0   4   8      868.26      851.61     46.41 o 
  -2   5   8     1360.33     1336.12     43.57 o 
  -1   5   8      629.35      605.88     33.21 o 
   0   5   8      125.55      112.64     38.67 o 
  -3   6   8      165.16      217.83     44.75 o 
  -2   6   8      373.87      353.10     36.13 o 
  -1   6   8       58.08       51.99     28.66 o 
                                                 
